# Supplementary material for: Seizure-induced LIN28A disrupts pattern separation via aberrant hippocampal neurogenesis
Source: JCI Insight. 2024 Jan 9;9(1):e175627. doi: 10.1172/jci.insight.175627 (PMC10906464; doi:10.1172/jci.insight.175627)
Supplement: Supporting data values [file jciinsight-9-175627-s168.xlsx]

## Sheet: Fig.1A
Sham	SE 1d	SE 4d	SE 7d	SE 14d	SE 28d
hippo	hippo	hippo	hippo	hippo	hippo
0.491167	0.424843	5.14898	0.949342	0.342696	0.250868
0.760113	1.84676	2.22574	0.335643	0.0380753	0.117034
2.41879	0.110721	2.24122	0.215387	0.202361	0.213899
0.661717	0.0700729	4.73803	0.333325	0.70466	0.333325
0.942318	0.103306	8.13984	0.118668	0.0810525	0.108442
0.401726	3.04196	15.7251
1.47939		1.80876
0.675955		0.333325
		3.19319

## Sheet: Fig.1C
Sham	SE 1d	SE 4d	SE 7d	SE 14d	SE 28d		Sham	SE 1d	SE 4d	SE 7d	SE 14d	SE 28d		Sham	SE 1d	SE 4d	SE 7d	SE 14d	SE 28d
DG	DG	DG	DG	DG	DG		DG	DG	DG	DG	DG	DG		DG	DG	DG	DG	DG	DG
0.699432	3.30284	1.90682	3.43807	2.15398	0.175568		0.18	1.16	1.31	7.08	0.45	0		0.1	0.83	0.08	0.19	0.03	0
1.82954	2.55625	2.98011	1.56534	1.18466	2.84205		1.18	4.47	3.16	3.62	0.05	1.34		0.54	2.35	0.34	0.26	0.01	0.55
0.638068	3.1375	2.95796	2.62046	2.35966	2.175		0.21	5.3	2.34	2.11	0.45	0.32		0.07	1.35	0.31	0.41	0.17	0.32
1.18125	2.59205	2.22045	2.53409	1.99716	4.15796		0.14	3.11	2.63	3.85	0.87	2.29		0.02	1.29	0.13	0.19	0.38	0.81
0.651705	3.27841	4.10909	3.39432	1.01591	2.11534		0.04	3.17	4.82	3.38	3.25	2.92		0.02	1.22	0.64	0.2	2.89	0.87
	4.2767	2.42841	1.18409	1.83182	3.33864			3.53	1.61	1.09	0.43	1.37			1.32	0.78	0.22	0.04	0.37

## Sheet: Fig.2D
Sham	SE 1d	SE 3d	SE 7d	SE 14d	SE 28d
DG	DG	DG	DG	DG	DG
0.017	5.184	3.893	1.97	1.58	0.588
0.686	6.052	9.685	1.005	0.499	0.283
0.185	4.996	7.747	2.276	0.067	5.747
0.108	2.067	10.783	7.995	2.543	0.485
0.005	0.952	15.833	7.445	7.087	0.126
0.285			0.611	4.167	0.395
				5.185
				0.039

## Sheet: Fig.3C
Lin28a/ GFAP	Lin28a/ Nestin	Lin28a/ DCX	Lin28a/ Calretinin	Lin28a/ NeuN
subgranular zone	subgranular zone	subgranular zone	subgranular zone	subgranular zone
1.25786	31.3869	39.1778	86.3548	30.0905
4.90196	30.3279	53.3191	56.7823	61.8321
4.32191	62.3989	44.6953	70.2532	19.0424
2.92683	45.6067	45.9016	73.5067	60.5744
		52.7591	69.2402

## Sheet: Fig.4C
WT-SE	cKO-SE		WT-SE	cKO-SE
mouse	mouse		mouse	mouse
0.167	0.222		10304.5	9875
-0.4	0.222		9017	8812.24
-0.115	-0.059		9781	8458
-0.135	0.333		8539	7170.68
-0.333	0.25		7899.96	7807.16
-0.118	-0.016		11658.5	8096.76
0.217	0.217		6515.62	7480.62
-0.167	0.524		7644.53
0.176	0.014		5834.01
-0.12	-0.167		6712.76
0	-0.067
0	0.082
0.071	0.262
	0.172
	0.333
	0.308
	0.238

## Sheet: Fig.4E
1 d	2 d	3 d	4 d	5 d	6 d	7 d	8 d	9 d	1 d	2 d	3 d	4 d	5 d	6 d	7 d	8 d	9 d		1 d	2 d	3 d	4 d	5 d	6 d	7 d	8 d	9 d	1 d	2 d	3 d	4 d	5 d	6 d	7 d	8 d	9 d
WT-SE	WT-SE	WT-SE	WT-SE	WT-SE	WT-SE	WT-SE	WT-SE	WT-SE	cKO-SE	cKO-SE	cKO-SE	cKO-SE	cKO-SE	cKO-SE	cKO-SE	cKO-SE	cKO-SE		WT-SE	WT-SE	WT-SE	WT-SE	WT-SE	WT-SE	WT-SE	WT-SE	WT-SE	cKO-SE	cKO-SE	cKO-SE	cKO-SE	cKO-SE	cKO-SE	cKO-SE	cKO-SE	cKO-SE
0	10.65	26.92	15.68	59.26	41.27	27.51	41.72	47.03	2.37	3.25	18.81	22.52	11.69	34.02	11.39	11.83	34.32		13.33	20.27	19.08	24.7	39.35	44.89	73.82	54.59	34.32	3.25	5.04	4	4.44	10.95	44	1.93	8.3	0.89
10.5	52.22	38.46	26.33	49.04	25.89	31.36	38.31	47.48	21.15	13.61	50.52	36.89	57.99	19.23	41.72	59.91	48.37		22.67	26.33	59.91	38.76	36.98	53.48	60.5	47.19	51.04	14.5	8.74	28.59	20.86	31.21	58.52	4.74	0	0
2.81	7.1	21.3	13.76	50.59	40.53	23.82	25	29.59	5.18	20.71	14.52	28.59	23.52	30.62	35.36	35.95	32.99		12.57	2.96	21.45	21.78	22.34	72.59	37.48	25.74	29.48	12.43	9.78	10.52	4.73	24.74	22.96	5.33	11.98	6.95
4.74	7.54	27.22	35.5	18.34	23.52	27.51	41.72	36.39	0.15	12.13	29.63	36.74	39.05	41.12	45.56	50.59	40.09		4.59	5.47	17.46	22.67	12.87	25.48	37.19	11.39	27.11	21.3	8.44	4.59	28.25	36.89	33.93	30.33	28.4	12.87
3.85	25.04	24.85	19.23	21.89	31.21	40.98	30.52	44.53											8.59	4.29	29.44	11.69	28.85	37.54	28.3	39.79	24.7

## Sheet: Fig.4F
1 d	2 d	3 d	4 d	5 d	6 d	7 d	8 d	9 d	1 d	2 d	3 d	4 d	5 d	6 d	7 d	8 d	9 d
WT-SE	WT-SE	WT-SE	WT-SE	WT-SE	WT-SE	WT-SE	WT-SE	WT-SE	cKO-SE	cKO-SE	cKO-SE	cKO-SE	cKO-SE	cKO-SE	cKO-SE	cKO-SE	cKO-SE
-1	-0.31113	0.170435	-0.22338	0.201907	-0.04201	-0.45702	-0.13363	0.156238	-0.15658	-0.21592	0.649277	0.670623	0.032686	-0.12792	0.71021	0.17536	0.949446
-0.3669	0.329599	-0.21805	-0.19097	0.1402	-0.34761	-0.31722	-0.10386	-0.03613	0.186536	0.217897	0.277209	0.277576	0.300224	-0.50534	0.795954	1	1
-0.63459	0.411531	-0.00351	-0.22566	0.387358	-0.28342	-0.22284	-0.01458	0.001862	-0.4117	0.358478	0.159744	0.716086	-0.02528	0.142964	0.738019	0.500104	0.651978
0.016077	0.159108	0.218442	0.22056	0.175264	-0.04	-0.14961	0.571079	0.146142	-0.98601	0.179387	0.731736	0.130635	0.028444	0.095803	0.200685	0.280922	0.513973
-0.38103	0.707467	-0.08455	0.243855	-0.13717	-0.09207	0.183025	-0.13184	0.286437

## Sheet: Fig.4G
context A	context B	context C	context A	context B	context C
WT-SE	WT-SE	WT-SE	cKO-SE	cKO-SE	cKO-SE
47.03	34.32	26.33	34.32	0.89	5.78
47.48	51.04	16.27	48.37	0	3.26
29.59	29.48	6.95	32.99	6.95	8.28
36.39	27.11	15.38	40.09	12.87	3.25
44.53	24.7	0.89

## Sheet: Fig.5C
1h	24h	7d	28d	3h	24h	7d	28d
WT-SE	WT-SE	WT-SE	WT-SE	cKO-SE	cKO-SE	cKO-SE	cKO-SE
9.93	10.81	5.19	26.07	18.96	41.48	18.07	65.04
16	13.04	1.19	0.89	33.83	41.48	59.35	27.7
14.22	11.41	11.41	0	31.41	13.19	21.33	9.78
44.44	31.11	19.56	0.74	5.63	6.37	2.96	4.15
0	0	71.7	4	20.59	41.93	5.63	13.65
0	0	0	0	13.04	30.22	23.7	1.33
0	16	19.85	9.93
1.19	1.78	4.44	2.67
26.67	0	1.63	0
4.44	4.15	17.75	0.74

## Sheet: Fig.5D
3h	24h	7d	28d	1h	24h	7d	28d
WT-SE	WT-SE	WT-SE	WT-SE	cKO-SE	cKO-SE	cKO-SE	cKO-SE
91.56	82.07	78.22	60.59	71.56	78.37	38.52	11.85
55.11	47.85	44.44	25.33	79.56	59.41	25.82	38.81
34.52	30.52	40	18.52	20.18	30.42	25.19	2.81
52.82	49.33	19.41	30.96	27.85	30.42	9.93	25.63
89.33	66.22	12	3.56	67.56	49.93	36.89	22.52
30.96	15.41	28.74	9.5	27.41	30.96	17.26	13.63
13.65	14.69	11.7	4.44
21.66	51.04	37.78	24.15
17.66	17.66	26.81	0.59
41.78	28.44	24.67	6.52

[truncated: 9 more sheets: Fig.6A, Fig.6B, Fig.6C, Fig.7E, Suppl. 1C, Suppl.1E, Suppl.2C, Suppl.2D, Suppl.2E]
